# Supplementary material for: The Correlation between Genotype Richness of Submerged Macrophytes and Periphyton Biomass: A Mesocosm Study Based on Five Dominant Submerged Macrophytes from Yangtze River
Source: Plants (Basel). 2023 Jun 29;12(13):2492. doi: 10.3390/plants12132492 (PMC10346411; doi:10.3390/plants12132492)
Supplement: Supplementary file 1 [file plants-12-02492-s001.zip]

Archive with 1 entries (1 files):
- plants-2413467-supplementary.pdf
